# Supplementary material for: Clustering and Machine Learning Models of Skeletal Class I and II Parameters of Arab Orthodontic Patients
Source: J Clin Med. 2025 Jan 25;14(3):792. doi: 10.3390/jcm14030792 (PMC11818304; doi:10.3390/jcm14030792)
Supplement: Supplementary file 1 [file jcm-14-00792-s001.zip]

Archive with 1 entries (1 files):
- jcm-3401851-supplementary.pdf
